# Supplementary material for: Effect of Al Content on Corrosion Properties in Die-Cast AZXW Alloys
Source: Materials (Basel). 2026 Jun 29;19(13):2760. doi: 10.3390/ma19132760 (PMC13362837; doi:10.3390/ma19132760)
Supplement: Supplementary file 1 [file materials-19-02760-s001.zip]

Archive with 1 entries (1 files):
- materials-4359923-supplementary.pdf
